# Supplementary material for: High‐Contiguity Haplotype‐Resolved Genome Assembly of the Hexaploid Actinidia valvata Rootstock Sheds Light on Waterlogging Resistance Gene
Source: Plant Biotechnol J. 2026 May 29:10.1111/pbi.70695. Online ahead of print. doi: 10.1111/pbi.70695 (PMC13398721; doi:10.1111/pbi.70695)
Supplement: Supplementary file 2 — Table S1: MGI sequencing data of A. valvata ‘Zhongmikangzhen No 2’. Table S2: PacBio Revio sequencing data of A. valvata ‘Zhongmikangzhen No 2’. Table S3: Hi‐C sequencing data of A. valvata ‘Zhongmikangzhen No 2’. Table S4: Summary of the number and size of contigs in each haplotype‐resolved genome assembly. Table S5: Merqury quality assessment metrics across the six haplotypes. Table S6: Statistical analysis of telomere distribution across all chromosomes in the haplotype‐resolved genome assembly. Table S7: Identification of centromeres in each haplotype‐resolved genome assembly. Table S8: Statistics of sequencign depth for HiFi and NGS data. Table S9: Summary of annotated transposable elements and repetitive sequences in the six haplotype‐resolved assemblies. Table S10: Summary of annotated genes using the five databases for the six haplotype‐resolved assemblies. Table S11:. Identification of tRNA, rRNA and ncRNA in the six haplotype‐resolved genomes assemblies. Table S12:. BUSCO analysis of annotated genes. Table S13: The genes with homoeolog‐aware genes in the six haplotype genomes. Table S14:. Variation analysis of SNP, InDels, translocation, duplication and inversion in six haplotype genomes. Table S15: Significant GO terms and KEGG pathways enriched in expanded genes. Table S16:. The gene expression of ERF II gene family under waterlogging stress. Table S17: Primers used in this study. [file PBI-9999-0-s002.xlsx]

## Sheet: Table S1
Table S1. MGI sequence data of A. valvata ‘Zhongmikangzhen No. 2’.
Total reads	Total bases	Clean reads	Clean bases	Q20 rate (%)	Q30 rate (%)	GC (%)	K-mer	K-mer num	K-mer depth	Genome size (bp)	Heterozygous ratio (%)
731525792	109728868800	731198376	102123405724	98.47	94.76	35.75	17	68735473091	37	619238496	0.015

## Sheet: Table S2
Table S2. PacBio Revio sequencing data of A. valvata ‘Zhongmikangzhen No. 2’.
Name	Reads Number	Bases Number (bp)	Mean Length (bp)	N50 Length (bp)	Max Length (bp)
cell 1	4869816	90457461987	18575	19140	64797
cell 2	4352397	82175093970	18880	19529	61478
cell 3	4130439	78520753196	19010	19726	68187
Total	13352652	251153309153

## Sheet: Table S3
Table S3. Hi-C sequence data of A. valvata ‘Zhongmikangzhen No. 2’.
Name	data
Raw Paired-end Reads	3817796938
Clean Paired-end Reads	3817796760
Clean Bases (bp)	572430384458
Clean Paired-end Reads Rate (%)	100
Clean Q30 Bases Rate (%)	97.02

## Sheet: Table S4
Table S4. Summary of the number and size of contigs in each haplotype-resolved genome assembly.
	A1		A2		B1		B2		B3		B4
Chromosome	Size (bp)	Contig Num	Size (bp)	Contig Num	Size (bp)	Contig Num	Size (bp)	Contig Num	Size bp)	Contig Num	Size (bp)	Contig Num
Chr01	24643707	1	24627533	2	22724137	32	22816671	19	22449660	12	23263951	7
Chr02	27604780	1	27172398	1	23481761	3	25451419	8	23709792	6	15677975	9
Chr03	25771599	2	25842547	1	23447494	5	20096745	6	23661542	6	19781730	15
Chr04	25032727	1	25796616	1	24886617	9	23276469	36	22449396	11	26088984	20
Chr05	27550023	1	26961936	1	21313162	2	20363222	17	20773562	5	18633252	10
Chr06	20827226	2	21080797	1	19841348	11	18524365	14	19161631	7	18926937	13
Chr07	24779309	1	24789100	1	19703200	13	20222140	6	20859280	4	13919891	14
Chr08	21288328	1	21288987	2	19981749	4	20208465	3	20519967	6	18360529	10
Chr09	19619131	1	19792847	1	17462506	7	18140042	12	19477770	6	16837342	7
Chr10	22963964	2	22807642	1	22229341	15	18915954	21	22070638	5	19944079	11
Chr11	20523611	1	19941111	2	18137853	8	15436102	3	17761330	4	16557289	7
Chr12	20792505	1	21039093	1	19145160	4	18257602	8	17882086	6	17928089	9
Chr13	20983784	1	21023657	1	18686868	6	19990667	12	18033004	7	16665444	11
Chr14	20521987	1	20778400	2	19236308	9	16799858	8	18757259	8	15182876	9
Chr15	21225410	2	20297675	3	17938184	6	18296432	9	19554093	10	17091398	10
Chr16	20920891	1	21366963	1	18586062	11	16732329	19	20968595	12	18829045	11
Chr17	22503368	2	22807737	1	20644269	3	19049705	13	20492188	3	15191894	10
Chr18	20034781	1	19871145	1	18291537	4	17295656	10	18717016	4	16911152	11
Chr19	19504967	1	19409473	3	19043640	5	17492769	7	18718990	3	17850260	4
Chr20	20058632	4	20034954	2	18122398	7	16587344	8	18028102	6	15847426	10
Chr21	19992675	2	19909125	3	19677505	11	16588935	13	17197821	9	16707940	21
Chr22	17286919	2	17249315	2	13621028	10	13716020	11	15835472	11	15222643	18
Chr23	17993564	2	18275923	2	17472196	5	18111623	11	18094509	6	18302339	6
Chr24	17986683	1	17843274	1	16909465	3	13824803	13	17407783	3	17047864	5
Chr25	18205851	1	18273672	2	17877717	6	14385757	6	17623326	5	16495360	3
Chr26	15774382	1	15766430	1	15809567	7	16420639	14	14751097	8	14500135	14
Chr27	17658630	1	17692624	2	17551594	5	15166108	11	17634690	6	14576798	7
Chr28	16016444	1	16041470	1	16365447	4	11985189	9	15906432	4	15534610	15
Chr29	18941512	3	17206912	2	15973118	9	14382020	6	15655801	8	13364588	7
Genome size	607007390		604989356		554161231		518535050		554152832		501241820
Gap number	13		16		195		304		162		275

## Sheet: Table S5
Table S5. Merqury quality assessment metrics across the six haplotypes.
Genome	K-mer	Genome size	QV	Error rate
A1	5152	607006130	65.6258	2.73793e-07
A2	5084	604988006	65.669	2.71081e-07
B1	4838	554154511	65.5032	2.81628e-07
B2	3613	518525060	66.4826	2.2477e-07
B3	4982	554147102	65.3758	2.90014e-07
B4	5219	501232700	64.7381	3.35883e-07

## Sheet: Table S6
Table S6. Statistical analysis of telomere distribution across all chromosomes in the haplotype-resolved genome assembly
Chromosome	A1		A2		B1		B2		B3		B4
	Left	Right	Left	Right	Left	Right	Left	Right	Left	Right	Left	Right
chr01	1	1	1	0	1	1	0	0	1	1	1	1
chr02	1	1	1	1	1	1	1	0	1	0	0	0
chr03	1	1	1	1	1	0	1	1	1	1	1	1
chr04	1	1	1	1	1	1	1	1	1	0	1	1
chr05	1	0	1	0	0	0	1	0	1	0	1	0
chr06	1	1	1	1	1	1	1	1	1	0	1	1
chr07	1	1	1	0	1	1	1	1	1	1	1	1
chr08	1	1	1	1	1	0	1	0	1	0	0	0
chr09	1	1	1	1	1	0	1	1	1	1	1	0
chr10	1	1	1	0	1	0	1	0	1	1	1	0
chr11	1	1	1	0	1	1	1	0	1	1	1	0
chr12	1	1	1	1	1	1	1	0	1	1	1	1
chr13	1	1	1	1	1	0	1	1	1	0	0	0
chr14	1	0	1	0	1	0	1	0	1	1	0	0
chr15	1	1	1	1	1	0	1	0	1	0	0	0
chr16	1	1	1	1	0	0	0	0	1	0	1	0
chr17	1	1	1	0	1	0	1	1	1	1	1	1
chr18	1	1	1	1	0	0	1	0	1	0	1	0
chr19	1	1	1	1	0	0	1	1	1	1	1	0
chr20	1	0	1	0	1	1	1	0	1	1	1	1
chr21	1	1	1	0	1	1	1	1	1	1	1	0
chr22	1	1	1	1	1	0	1	0	1	0	1	1
chr23	1	1	1	1	1	0	1	0	1	1	1	1
chr24	1	1	1	1	1	0	1	0	1	1	1	1
chr25	1	1	1	1	1	1	1	0	1	1	1	0
chr26	1	1	1	0	1	1	0	0	1	0	1	0
chr27	1	1	1	1	1	1	1	1	1	1	1	1
chr28	1	1	1	1	1	0	0	0	1	1	1	1
chr29	1	1	1	0	1	1	1	1	1	0	1	1
Chromosomes with both ends	26		18		13		11		17		14
One end only	3		11		12		14		12		10
No telomere	0		0		4		4		0		5
% of chrs with telomere	1		1		0.862069		0.862069		1		0.827586

## Sheet: Table S7
Table S7. Identification of centromeres in each haplotype-resolved genome assembly
Chromosome	A1 hap1			A2 hap4			B1 hap2			B2 hap3			B3 hap5			B4 hap6
	Start	End	Total length	Start	End	Total length	Start	End	Total length	Start	End	Total length	Start	End	Total length	Start	End	Total length
chr01	20894408	21164614	270207	20916046	21167805	251760	14388944	14619894	230951	10600196	10721215	121020	11257949	11436227	178279	10290206	10408937	118732
chr02	896144	1152565	256422	896147	1151228	255082	9569828	10067090	497263	10231138	10768075	536938	9299618	9628215	328598	7793171	8277872	484702
chr03	22695079	23208774	513696	22025111	22168791	143681	22453839	22579164	125326	19957225	20082941	125717	22654800	22780125	125326	19622323	19761355	139033
chr04	9520159	10026780	506622	10483516	10803874	320359	10386088	11191777	805690	11408615	11541441	132827	10046022	10376309	330288	10845610	11439527	593918
chr05	21508192	21858050	349859	24921462	26961726	2040265	18040722	18741423	700702	19075365	20361312	1285948	20244061	20773962	529902	18304260	18624319	320060
chr06	1732094	1847078	114985	1693340	1830946	137607	14608034	14754800	146767	11012965	11198665	185701	1611319	1724211	112893	12595701	12700239	104539
chr07	10984937	11108769	123833	10942822	11115050	172229	12743791	12997980	254190	12571167	12694898	123732	14281509	14474627	193119	4322889	4433186	110298
chr08	6490639	6681838	191200	5593607	5693973	100367	10486946	11008591	521646	10598366	11224371	626006	11399210	11939485	540276	9241587	9687703	446117
chr09	8189263	8387841	198579	8062609	8230957	168349	13825964	13934166	108203	15753362	15866162	112801	10422362	10543159	120798	8495858	8616371	120514
chr10	12583737	12854025	270289	12667330	12774322	106993	7186168	7298781	112614	9696701	9825039	128339	20124847	20241230	116384	11562859	11849237	286379
chr11	19706614	19875775	169162	17829416	17935373	105958	8762846	8892370	129525	1	112795	112795	1	110404	110404	8278168	8404029	125862
chr12	19381116	19535034	153919	19182599	19709245	526647	5572169	5688374	116206	7615437	7719674	104238	7967336	8144108	176773	3549212	3674760	125549
chr13	18063136	18346723	283588	18092551	18306042	213492	16415009	16553036	138028	17186581	17420448	233868	15121910	15257279	135370	14572144	14710169	138026
chr14	16027339	16193799	166461	16317160	16483614	166455	12770818	12972777	201960	10427858	10662365	234508	18007706	18108504	100799	392085	493329	101245
chr15	8018019	8122729	104711	19311266	19420741	109476	6916531	7039971	123441	6842482	7016767	174286	13555984	13724752	168769	4464383	4594180	129798
chr16	12009955	12302205	292251	15210903	15373405	162503	12642415	12918961	276547	7986055	9205980	1219926	8222716	9186894	964179	10094061	11915990	1821930
chr17	10969430	11182533	213104	11184401	11388697	204297	4732525	4891904	159380	4623859	4765623	141765	4691522	4869897	178376	13587886	13717989	130104
chr18	18341973	18455392	113420	18239919	18559535	319617	16026783	16239124	212342	1581424	1753724	172301	2610111	2724857	114747	392085	493329	101245
chr19	7192152	7582585	390434	5899442	6164243	264802	9066582	9591412	524831	11383006	11722859	339854	8222716	9186894	964179	11302482	11622011	319530
chr20	6042870	6412011	369142	5899442	6164243	264802	7819257	7927482	108226	3238663	3353518	114856	12774771	12947400	172630	6966062	7066856	100795
chr21	17225998	17328928	102931	19093997	19239538	145542	18085206	18724311	639106	9520143	9690900	170758	6153089	6281116	128028	12652857	12777712	124856
chr22	1083885	1326552	242668	1023390	1269733	246344	4288868	4392232	103365	12476933	12586447	109515	6153089	6281116	128028	5632681	5747006	114326
chr23	10958037	11158196	200160	12512044	12654506	142463	13146897	13290710	143814	9524456	9669278	144823	9657992	9802852	144861	7852291	7952926	100636
chr24	11100424	11224576	124153	6899921	7027696	127776	9681930	10071546	389617	8895936	9109653	213718	11514211	11626979	112769	10920451	11124958	204508
chr25	12739310	12853157	113848	12477918	12594049	116132	15220135	15476393	256259	11497047	11887933	390887	14299884	14456098	156215	9232064	9343368	111305
chr26	7320921	7655330	334410	7484173	7678201	194029	10042770	10150539	107770	6927972	7187118	259147	1006617	1151677	145061	8898792	9004171	105380
chr27	7905494	8028926	123433	7566725	7717297	150573	7566725	7717297	150573	5743266	5882830	139565	8366225	8507370	141146	7309695	7473453	163759
chr28	13477917	13707614	229698	10362804	10472558	109755	386226	842423	456198	3317114	3473150	156037	9876391	10003269	126879	418031	1016590	598560
chr29	16813600	18933296	2119697	16479351	17200706	721356	11679221	11913889	234669	13077153	13423330	346178	11427337	11678841	251505	9544195	9708147	163953

## Sheet: Table S8
Table S8. Statistics of sequencing depth for HiFi and NGS data
	A1		A2		B1		B2		B3		B4
	NGS (%)	HiFi (%)	NGS (%)	HiFi (%)	NGS (%)	HiFi (%)	NGS (%)	HiFi (%)	NGS (%)	HiFi (%)	NGS (%)	HiFi (%)
Chr01	1.61943	0.809717	2.83401	0.809717	3.07018	6.57895	6.9869	7.42358	2.22222	7.55556	1.28755	0.858369
Chr02	2.88809	1.08303	2.94118	1.10294	1.2766	5.10638	2.35294	4.70588	6.30252	10.084	1.91083	0
Chr03	2.71318	1.55039	3.4749	1.9305	2.97872	2.97872	1.49254	0.995025	2.53165	5.06329	2.0202	2.52525
Chr04	2.39044	0.398406	1.93798	0.775194	2.81124	5.62249	1.71674	3.00429	2.22222	4	1.91571	4.21456
Chr05	6.88406	2.89855	7.03704	1.48148	6.54206	4.20561	4.41176	2.94118	3.36538	2.40385	3.20856	2.13904
Chr06	4.78469	1.91388	4.2654	3.31754	3.01508	3.01508	3.22581	8.06452	1.5625	3.64583	1.05263	1.05263
Chr07	2.41935	1.6129	3.62903	1.6129	4.54545	2.0202	2.95567	1.47783	2.87081	0.478469	4.28571	4.28571
Chr08	3.75587	0.469484	4.69484	0.938967	2	2	2.95567	2.46305	1.45631	2.91262	1.08696	0
Chr09	1.52284	0	1.0101	0	2.28571	5.71429	4.94505	2.74725	4.61538	6.15385	1.18343	2.95858
Chr10	2.6087	0.869565	2.62009	0.873362	4.93274	5.38117	2.10526	3.15789	3.61991	6.78733	3	4.5
Chr11	2.91262	0.485437	2.5	0.5	4.94505	5.49451	1.29032	1.93548	3.37079	5.61798	1.20482	1.20482
Chr12	4.32692	2.40385	2.8436	1.4218	2.08333	4.6875	1.0929	1.0929	1.67598	3.91061	1.11111	2.22222
Chr13	1.90476	0.47619	3.79147	1.4218	3.74332	9.09091	3.5	4.5	0	5.52486	3.59281	7.18563
Chr14	3.8835	1.45631	2.88462	0.961538	1.5544	2.07254	2.95858	1.77515	3.19149	7.44681	2.63158	5.26316
Chr15	3.75587	0	3.94089	0.985222	1.66667	0.555556	2.73224	2.73224	7.14286	6.63265	3.50877	1.75439
Chr16	4.28571	1.42857	3.73832	2.33645	3.22581	5.91398	3.57143	5.35714	4.7619	5.71429	7.93651	4.7619
Chr17	3.53982	0.442478	2.18341	0.873362	1.44928	4.83092	4.18848	15.7068	1.95122	5.36585	5.92105	5.26316
Chr18	3.9801	2.98507	3.51759	2.51256	2.73224	3.27869	2.89017	3.46821	4.25532	6.91489	2.35294	1.17647
Chr19	2.55102	2.04082	3.07692	0.512821	1.57068	3.14136	3.42857	5.71429	1.59574	4.25532	4.46927	8.37989
Chr20	2.98507	1.49254	3.48259	1.99005	2.74725	1.64835	2.40964	2.40964	8.83978	16.5746	1.25786	1.25786
Chr21	5.5	0.5	4.5	1	2.03046	3.5533	4.21687	7.22892	2.90698	4.65116	3.57143	9.52381
Chr22	2.31214	0.578035	2.31214	0	2.91971	9.48905	5.07246	5.07246	1.25786	3.14465	3.26797	2.61438
Chr23	2.22222	1.11111	1.0929	1.0929	1.71429	1.14286	1.0989	1.64835	2.20994	2.76243	2.17391	0.543478
Chr24	5.55556	2.22222	5.02793	2.23464	3.52941	14.1176	2.15827	5.03597	2.28571	2.28571	1.16959	4.09357
Chr25	4.37158	1.63934	3.82514	1.63934	5.02793	0.558659	6.25	9.02778	2.82486	2.25989	1.81818	5.45455
Chr26	3.79747	2.53165	3.79747	1.26582	2.51572	4.40252	2.42424	3.0303	2.7027	2.7027	3.42466	4.79452
Chr27	3.9548	1.12994	2.82486	0.564972	3.97727	3.40909	1.97368	2.63158	4.51977	6.21469	2.73973	4.10959
Chr28	1.86335	1.24224	0.621118	0.621118	0.609756	4.26829	3.33333	6.66667	0.625	3.75	1.28205	5.76923
Chr29	12.6316	4.73684	6.93642	2.31214	0.625	3.75	0.694444	2.77778	2.54777	7.64331	0.746269	2.23881
Average	3.72141	1.39685	3.35662	1.27894	2.83191	4.41478	3.04941	4.30318	3.08395	5.25714	2.59076	3.4533
Note：The numbers represent the percentage of area that is greater than 1.5 times the average sequencing depth

## Sheet: Table S9
Table S9. Summary of annotated transportable elements and repetitive sequences in the six haplotype-resolved assemblies
			A1			A2			B1			B2			B3			B4
Class	Order	Super family	Number	Length of sequence (bp)	Percentage of sequence (%)	Number	Length of sequence (bp)	Percentage of sequence (%)	Number	Length of sequence (bp)	Percentage of sequence (%)	Number	Length of sequence (bp)	Percentage of sequence (%)	Number	Length of sequence (bp)	Percentage of sequence (%)	Number	Length of sequence (bp)	Percentage of sequence (%)
Class I			552793	192544955	31.72	582443	200041196	33.07	423891	142122026	25.65	419894	136928566	26.41	446354	145142500	26.19	364734	121832831	24.3
	LTR		452609	174398458	28.73	472163	178096211	29.44	337772	124560967	22.48	343262	121286037	23.39	365613	129221312	23.32	281130	104407041	20.83
		Copia	108657	46291455	7.63	115620	64605902	10.68	94190	36957314	6.67	86249	36764889	7.09	94152	36961886	6.67	71609	32197543	6.42
		Gypsy	120545	63810661	10.51	108701	43073616	7.12	86218	41957061	7.57	86080	38902099	7.5	80939	36505784	6.59	70136	31535643	6.29
	LINE		81632	15717223	2.59	94567	19875519	3.29	67734	15440848	2.79	63417	14177831	2.73	68956	14691950	2.65	71086	15666476	3.13
		Other	290	48582	0.01	942	236650	0.04	1188	235852	0.04	265	43981	0.01	150	22491	0	59	4570	0
	SINE		18552	2429274	0.4	15713	2069466	0.34	18385	2120211	0.38	13215	1464698	0.28	11785	1229238	0.22	12518	1759314	0.35
Class II			500051	85499652	14.09	473789	75107495	12.41	448262	75107036	13.55	423929	71518123	13.79	456448	78565821	14.18	430867	74787886	14.92
	DNA		455597	77204568	12.72	437450	69770530	11.53	414779	70138963	12.66	390695	66307231	12.79	431053	74607286	13.46	406220	70745334	14.11
	MITE		36817	7568318	1.25	28644	4694430	0.78	25542	4258448	0.77	23194	3654759	0.7	17874	3323940	0.6	17483	3428666	0.68
		Unknown	36817	7568318	1.25	28644	4694430	0.78	25542	4258448	0.77	23194	3654759	0.7	17874	3323940	0.6	17483	3428666	0.68
	RC		7637	726766	0.12	7695	642535	0.11	7941	709625	0.13	10040	1556133	0.3	7521	634595	0.11	7164	613886	0.12
		Helitron	7134	706416	0.12	7189	622455	0.1	7591	697004	0.13	9718	1544052	0.3	7181	621297	0.11	6830	601236	0.12
		Other	503	20350	0	506	20080	0	350	12621	0	322	12081	0	340	13298	0	334	12650	0
Total TEs			1052844	278044607	45.81	1056232	275148691	45.48	872153	217229062	39.2	843823	208446689	40.2	902802	223708321	40.37	795601	196620717	39.22
Tandem Repeats			160071	6461069	1.06	158930	7168728	1.18	156705	6634211	1.2	146611	5903459	1.14	155596	6095607	1.1	145917	6291957	1.26
	SSR		93144	1187249	0.2	92824	1182762	0.2	94730	1220240	0.22	88614	1143608	0.22	94419	1216845	0.22	88207	1138453	0.23
	tandem_repeat		66927	5273820	0.87	66106	5985966	0.99	61975	5413971	0.98	57997	4759851	0.92	61177	4878762	0.88	57710	5153504	1.03
Other			5373	4808640	0.79	3656	595338	0.1	1933	581502	0.1	1056	321420	0.06	4123	905928	0.16	2080	778017	0.16
Simple repeats			8755	1831858	0.3	5477	1101116	0.18	8327	2014523	0.36	6062	1317140	0.25	5560	1163318	0.21	6772	1279619	0.26
Unknown			82332	12573201	2.07	93782	15521453	2.57	119955	21834463	3.94	91919	17637648	3.4	100064	17186712	3.1	83330	13121575	2.62
Low complexity			69	6673	0	63	5820	0	38	4735	0	46	4866	0	50	4532	0	50	5539	0
Total Repeats			1309444	303726048	50.04	1318140	299541146	49.51	1159111	248298496	44.8	1089517	233631222	45.05	1168195	249064418	44.94	1033750	218097424	43.51

## Sheet: Table S10
Table S10. Summary of annotated genes using the five databases for the six haplotype-resolved assemblies
		A1		A2		B1		B2		B3		B4
Type		Number	Percent (%)	Number	Percent (%)	Number	Percent (%)	Number	Percent (%)	Number	Percent (%)	Number	Percent (%)
Annotation	Swissprot	29179	80.01	29635	80.42	28260	80.09	26791	78.47	28172	79.88	26798	78.71
	KEGG	14896	40.85	14954	40.58	14317	40.58	13402	39.26	14310	40.58	13558	39.82
	KOG	19823	54.36	20074	54.48	19198	54.41	18074	52.94	19182	54.39	18339	53.87
	GO	22740	62.36	23179	62.9	22035	62.45	20704	60.64	22014	62.42	20835	61.2
	NR	35324	96.86	35687	96.85	34063	96.54	32707	95.8	34078	96.63	32766	96.24
Total	Annotated	35357	96.95	35710	96.91	34082	96.59	32724	95.85	34101	96.69	32796	96.33
	Gene	36468	-	36849	-	35285	-	34140	-	35268	-	34045	-

[truncated: 7 more sheets: Table S11, Table S12, Table S13, Table S14, Table S15, Table S16, Table S17]
